# Supplementary material for: Shiga-Toxin-Producing Strains of Escherichia coli O104:H4 and a Strain of O157:H7, Which Can Cause Human Hemolytic Uremic Syndrome, Differ in Biofilm Formation in the Presence of CO2 and in Their Ability to Grow in a Novel Cell Culture Medium
Source: Microorganisms. 2023 Jul 3;11(7):1744. doi: 10.3390/microorganisms11071744 (PMC10384166; doi:10.3390/microorganisms11071744)
Supplement: Supplementary file 1 [file microorganisms-11-01744-s001.zip]

Archive with 1 entries (1 files):
- microorganisms-2427746-supplementary.pdf
